# Supplementary material for: Machine learning-based integration develops an immune-related risk model for predicting prognosis of high-grade serous ovarian cancer and providing therapeutic strategies
Source: Front Immunol. 2023 Apr 5;14:1164408. doi: 10.3389/fimmu.2023.1164408 (PMC10113544; doi:10.3389/fimmu.2023.1164408)
Supplement: Supplementary file 1 [file Table_1.xlsx]

## Sheet: Table S1
Supplementary Table 1. Summary of OvC datasets used in the study.
Datasets	GSE13876	GSE140082	GSE30161	GSE32062	GSE9891	ICGC (OV-AU)	TCGA-OV
PMID	19192944	28159814	22348014	22241791	18698038
Platform	Operon Human v3	Illumina HumanHT-12	HG-U133_Plus_2	Agilent-014850	HG-U133_Plus_2	Illumina RNAseq	Illumina RNAseq
GPL	GPL7759	GPL14951	GPL570	GPL6480	GPL570
Number of samples	156	272	46	259	214	81	358
Survival time(month)	2~234	1~44	4~140	2~128	2~214	4~204	1~180
Survival status
Alive	44	200	13	139	121	15	140
Dead	112	72	33	120	93	66	218

## Sheet: Table S2
Supplementary Table 2. A total of 6 published signatures were retrieved from the literatures.
Genes	Coef	PMID	Sig
ANGPTL4	0.15	34229669	Jing.Yu.sig
PYGB	0.3194	34229669	Jing.Yu.sig
ISG20	-0.2542	34229669	Jing.Yu.sig
SEH1L	-0.2911	34229669	Jing.Yu.sig
IRS2	0.1492	34229669	Jing.Yu.sig
IL27RA	0.180863	33509250	Tiefeng.Cao.sig
GAL	0.145545	33509250	Tiefeng.Cao.sig
RBP1	-0.25545	33509250	Tiefeng.Cao.sig
ANGPT4	0.437327	33509250	Tiefeng.Cao.sig
EBI3	0.220041	33509250	Tiefeng.Cao.sig
C5AR1	0.175933	33509250	Tiefeng.Cao.sig
MSR1	0.389857	33509250	Tiefeng.Cao.sig
HCK	-0.4864	33509250	Tiefeng.Cao.sig
SYK	-0.20955	33509250	Tiefeng.Cao.sig
CYBB	0.740949	33509250	Tiefeng.Cao.sig
PI3	0.11042	33509250	Tiefeng.Cao.sig
CD86	-0.89087	33509250	Tiefeng.Cao.sig
FABP4	0.088639	33509250	Tiefeng.Cao.sig
CX3CR1	0.159839	33509250	Tiefeng.Cao.sig
ITGB2	-0.42656	33509250	Tiefeng.Cao.sig
PENK	0.36938	33509250	Tiefeng.Cao.sig
PRLR	-0.1746	33509250	Tiefeng.Cao.sig
RARG	0.194931	33509250	Tiefeng.Cao.sig
ESM1	-0.22681	33509250	Tiefeng.Cao.sig
BCL10	0.231331	33509250	Tiefeng.Cao.sig
OBP2A	0.077202	33509250	Tiefeng.Cao.sig
DKK1	0.417	35087563	Mengjing.Cui.sig
PI3	0.091	35087563	Mengjing.Cui.sig
DUOX1	0.166	35087563	Mengjing.Cui.sig
PAEP	0.013	35087563	Mengjing.Cui.sig
CXCL10	0.184	35087563	Mengjing.Cui.sig
CSPG5	-0.254	35087563	Mengjing.Cui.sig
CXCL11	-0.392	35087563	Mengjing.Cui.sig
TNFRSF17	-0.219	35087563	Mengjing.Cui.sig
TNFRSF13B	-0.428	35087563	Mengjing.Cui.sig
RGS11	-0.00048	33845140	Yuexin.Hu.sig
RGS10	0.064	33845140	Yuexin.Hu.sig
RGS13	-0.14	33845140	Yuexin.Hu.sig
RGS4	0.069	33845140	Yuexin.Hu.sig
RGS3	-0.0059	33845140	Yuexin.Hu.sig
CXCL11	-0.15833	35777713	Xiaoqing.Yuan.sig
CX3CR1	0.242308	35777713	Xiaoqing.Yuan.sig
FH	-0.47355	35777713	Xiaoqing.Yuan.sig
DNAJB6	0.29862	35777713	Xiaoqing.Yuan.sig
PI3	0.104	35496047	Yihan.Fu.sig
CXCL9	-0.058	35496047	Yihan.Fu.sig
CXCL11	-0.161	35496047	Yihan.Fu.sig
OGN	0.164	35496047	Yihan.Fu.sig
IL27RA	0.252	35496047	Yihan.Fu.sig
